# Supplementary material for: Genome-Wide Association Studies in Hepatocellular Carcinoma: Aetiology-Specific Susceptibility, Functional Interpretation, and Clinical Translation
Source: Genes (Basel). 2026 Jun 30;17(7):759. doi: 10.3390/genes17070759 (PMC13407912; doi:10.3390/genes17070759)
Supplement: Supplementary file 1 [file genes-17-00759-s001.zip]

Archive with 1 entries (1 files):
- hcc-gwas-expanded-snps-source-literature-search-handoff.pplx.md
