# Supplementary material for: Genome-Wide Association Studies in Hepatocellular Carcinoma: Aetiology-Specific Susceptibility, Functional Interpretation, and Clinical Translation
Source: Genes (Basel). 2026 Jun 30;17(7):759. doi: 10.3390/genes17070759 (PMC13407912; doi:10.3390/genes17070759)
Supplement: Supplementary file 1 [file genes-17-00759-s001.zip › hcc-gwas-expanded-snps-source-literature-search-handoff.pplx.md]

# HCC GWAS Expanded SNP Source-Literature Search Hand-Off

This hand-off documents how the expanded HCC GWAS SNP source-literature table was searched, screened, extracted, harmonised, and checked. It is intended to be LLM-readable and replicable: another model or analyst should be able to follow the search strings, source-selection rules, coordinate-normalisation rules, and JSON data model below to reproduce or extend the table.

## Human-Readable Workflow Summary

The search began with HCC GWAS and liver-disease genetics papers identified during the manuscript review, then expanded through targeted PubMed/PMC, DOI, academic-search, and locus-specific queries. Priority was given to primary GWAS papers, GWAS meta-analyses, replication studies, polygenic risk score studies, and functional or transcriptomic follow-up studies that reported germline loci relevant to HCC susceptibility. Papers were retained when they reported an HCC-associated SNP/locus, supplied replication or risk-modelling evidence for retained loci, or gave functional interpretation for HCC GWAS findings.

Variant extraction used rsID, gene or locus, chromosome, GRCh38.p14 coordinate, reported risk allele, and numbered manuscript reference evidence. Coordinates were harmonised to GRCh38.p14, chromosome labels were converted to `chr` format, and duplicate variants were collapsed by chromosome plus GRCh38.p14 position. When the same coordinate appeared in multiple sources, evidence numbers were merged rather than creating duplicate rows. The resulting table contains 41 deduplicated SNP rows across 11 chromosomes.

## Search Accounting Summary

This hand-off supports a narrative review and source-literature table rather than a formal systematic review. Nevertheless, the saved search logs were retrospectively summarised to make the search process, screening logic, and possible selection bias more transparent. The source logs comprised PubMed/PMC searches, publisher-page searches, academic-search queries, university or institutional full-text searches, GWAS Catalog checks, and targeted locus searches.

| Search or screening stage | Count | Replication note |
|---|---:|---|
| Search-result records captured in saved search logs | 277 | Counted across the saved `pplx_academic_*`, `pplx_web_*`, and `pplx_gwas_catalog*` search-result files. |
| Unique title, URL, or DOI-level records after de-duplication | 222 | De-duplicated by DOI when available, then canonical URL, then normalised title. |
| Records screened for relevance | 222 | Screened at title, abstract, snippet, article-page, or full-text level depending on availability. |
| References retained in the manuscript reference list at the time of this hand-off | 32 | Included primary GWASs, GWAS meta-analyses, replication and fine-mapping studies, PRS studies, genetically informed risk-stratification studies, and key annotation resources. |
| References directly used as Table 1 SNP-source evidence | 18 | These were the numbered references used to support the deduplicated SNP rows in the expanded source-literature table. |
| Records not retained as core sources | 190 | Calculated as 222 unique screened records minus 32 retained references. |

The 190 records not retained as core sources were excluded because they did not meet the purpose of the source-literature table or the narrative review. The search log was not originally coded with mutually exclusive exclusion categories, so the safest reproducible count is the total excluded count rather than a PRISMA-style reason-by-reason allocation. The recurring exclusion reasons were: records not focused on hepatocellular carcinoma; records focused on somatic tumour mutations rather than germline susceptibility; expression-only, pathway-only, or bioinformatics-only studies without germline association evidence; candidate-gene papers without a direct relationship to a retained GWAS-associated locus; duplicate records or secondary summaries superseded by primary papers; studies without extractable SNP, phenotype, ancestry, or control-definition information; and records used only for biological background rather than SNP-source evidence.

## Structured Comparison of Major Cited GWAS Designs

Control definition was a major source of heterogeneity across the HCC GWAS literature. Healthy or population controls can increase power, but may capture inherited susceptibility to viral infection, chronic liver disease, fibrosis, cirrhosis, or HCC together. Chronic HBV- or HCV-carrier controls are more specific for progression from infection to cancer, while cirrhosis-matched controls are more specific for malignant transformation among patients already at high clinical risk. The table below links this issue to individual major studies cited in the current manuscript and source-literature table.

### Supplementary Table S1. Study-design and control-definition comparison across major cited HCC GWAS or genetic risk-modelling studies

| Study | Main phenotype or setting | Sample size and design | Main ancestry or setting | Control definition | Interpretation of control choice |
|---|---|---|---|---|---|
| Zhang et al. [5] | HBV-related HCC; KIF1B/1p36.22 discovery | Multi-stage GWAS; discovery included 355 HCC cases and 360 chronic HBV-carrier controls, followed by replication and family-based analyses. | Chinese | Chronic HBV carriers without HCC, with additional replication and trio-based evidence. | Enriched for progression from chronic HBV infection to HCC rather than general population HCC susceptibility. |
| Jiang et al. [6] | HBV-related HCC; STAT4 and HLA-DQ | Discovery included 1,161 HCC cases and 1,353 chronic HBV carriers, followed by validation in 4,319 cases and 4,966 controls. | Chinese | Chronic HBV carriers without HCC. | Reduces confounding by HBV exposure and supports immune-region associations in HBV-related progression. |
| Li et al. [23] | HBV-related HCC; HLA-DQA1/HLA-DRB1 and GRIK1 loci | Discovery included 1,538 HCC cases and 1,465 chronic HBV carriers, with multiple validation stages. | Han Chinese | Chronic HBV carriers without HCC. | Strong viral-carrier design, although residual heterogeneity in HBV disease stage remains possible. |
| Sawai et al. [12] | HBV-related HCC; HLA class I region | Discovery included 473 Japanese HBV-positive HCC cases and 516 HBV carriers, followed by Japanese, Hong Kong Chinese, and Thai replication cohorts. | East Asian | HBV carriers, including chronic hepatitis and asymptomatic carrier controls. | Useful for East Asian replication, but control groups differ in HBV disease stage. |
| Kumar et al. [7] | HCV-induced HCC; MICA locus | GWAS included 721 HCV-induced HCC cases and 2,890 HCV-negative controls, with replication of selected SNPs. | Japanese | Primarily HCV-negative controls, with additional analyses using HCV-infected non-HCC controls. | The main discovery may capture susceptibility to HCV exposure, chronic infection, liver disease, or HCC; HCV-carrier comparisons are more specific. |
| Miki et al. [8] | HCV-related progression to HCC; DEPDC5 locus | Discovery included 212 chronic HCV carriers with HCC and 765 chronic HCV carriers without HCC, followed by replication in 710 cases and 1,625 controls. | Japanese | Chronic HCV carriers without HCC. | Better isolates progression from chronic HCV infection to HCC than population-control designs. |
| Lange et al. [9] | HCV-associated HCC; HCP5 and HLA-region fine-mapping | Comparative genetic and fine-mapping analysis using HCV-associated HCC cohorts and prior Japanese GWAS evidence. | European and Japanese comparative setting | HCV-infected or study-specific non-HCC comparison groups. | Useful for cross-ancestry immune-region prioritisation, but control definitions vary across contributing datasets. |
| Trépo et al. [13] | Alcohol-related HCC | Case-control GWAS; discovery included 775 HCC cases and 1,332 alcohol-related liver-disease controls, followed by validation including 874 cases and 1,059 controls. | European | Alcohol-related liver-disease controls without HCC, many with advanced fibrosis or cirrhosis. | Targets malignant transformation in alcohol-related liver disease rather than generic alcohol exposure. |
| Buch et al. [14] | Alcohol-related cirrhosis and HCC; TERT | Genome-wide case-control study including 1,214 HCC cases and 1,866 alcohol-related cirrhosis controls across European cohorts. | European | Alcohol-related cirrhosis without HCC, with additional alcohol-misuse comparison cohorts. | Strong for HCC development within cirrhosis, but less informative for earlier alcohol-related liver-disease stages. |
| Hassan et al. [15] | North American non-HBV or mixed-aetiology HCC | Two-stage GWAS; discovery included 1,872 HCC cases and 2,907 controls, followed by validation in 1,200 cases and 1,832 controls. | Predominantly North American non-Hispanic white participants | Population or study-specific controls without known HCC; sensitivity analyses considered viral status. | Increases power for non-HBV HCC but may combine signals for chronic liver disease, metabolic risk, and HCC. |
| Ghouse et al. [16] | Cross-cohort HCC meta-analysis | GWAS meta-analysis of 6,540 HCC cases and 2,096,759 controls, with validation in 7,630 cases and 733,689 controls. | Multi-cohort, largely biobank and population-based settings | Cohort-specific non-HCC or population controls. | High discovery power and broad phenotype coverage, but control heterogeneity requires careful aetiology- and disease-stage interpretation. |
| Bianco et al. [26] | MASLD/NAFLD-related HCC risk stratification using PRS | PRS development and validation in NAFLD cohorts, with population-scale evaluation in UK Biobank. | European | NAFLD or population participants without HCC. | Evaluates clinical risk stratification rather than primary GWAS discovery; baseline liver-disease severity affects predictive value. |
| Nahon et al. [28] | Cirrhosis-based HCC risk prediction | Prospective cirrhosis cohort of 1,145 patients, among whom 86 developed HCC during follow-up. | European clinical cohort | Patients with cirrhosis who did not develop HCC during follow-up. | Clinically relevant for surveillance-risk modelling, but not designed as a discovery GWAS. |

## Replication Notes

- Re-run the broad HCC GWAS queries first, then run the targeted locus queries for each retained locus.
- Screen the article title, abstract, tables, supplementary tables, and full text for rsIDs, HCC phenotype definition, ancestry, discovery/replication design, and reported risk allele.
- Use DOI or PubMed/PMC records to retrieve article metadata and full text where possible.
- Use Ensembl VEP, GWAS Catalog, and genome-browser resources to confirm GRCh38.p14 coordinates and variant annotation.
- Deduplicate by chromosome and GRCh38.p14 position rather than rsID alone, because rsID merges and aliasing can occur.
- Keep the CSV gene/locus field plain text; render gene symbols in italics only in manuscript-facing Markdown or DOCX outputs.

## JSON Hand-Off

```json
{
  "handoff_name": "hcc_gwas_expanded_snps_source_literature_search_and_extraction",
  "version": "v3",
  "created_from_workspace_artifacts": [
    "hcc_gwas_expanded_snp_source_literature.csv",
    "hcc_gwas_expanded_snp_source_literature.pplx.md",
    "mdpi-genes-gwas-hcc-review-manuscript.pplx.md",
    "table1_snps_genomic_locations_ensembl_vep.csv"
  ],
  "topic": "Genome-wide association studies and genetic risk loci for hepatocellular carcinoma",
  "intended_use": "Allow another LLM or analyst to reproduce the search, screening, SNP extraction, coordinate harmonisation, deduplication, and evidence mapping behind the expanded HCC GWAS SNP source-literature table.",
  "search_scope": {
    "literature_types_included": [
      "primary GWAS papers",
      "GWAS meta-analyses",
      "case-control genetic association studies when they supplied HCC-relevant SNP evidence",
      "polygenic risk score studies with HCC outcomes",
      "Mendelian randomisation or genetically informed liver-disease/HCC studies when variants were directly relevant to HCC risk",
      "functional or fine-mapping studies linked to HCC GWAS loci"
    ],
    "literature_types_excluded": [
      "papers not involving hepatocellular carcinoma or HCC-relevant chronic liver disease risk",
      "somatic tumour sequencing studies without germline risk variants",
      "candidate-gene-only papers without relevance to a retained GWAS-associated locus unless used as contextual support",
      "non-human studies unless used only for biological interpretation",
      "duplicate reports of the same SNP without new evidence"
    ],
    "databases_and_sources": [
      "PubMed",
      "PubMed Central full text",
      "publisher article pages via DOI",
      "Google Scholar-style academic search",
      "university repository or institutional full-text mirrors when publisher/PMC full text was unavailable",
      "NHGRI-EBI GWAS Catalog for cross-checking GWAS loci",
      "Ensembl VEP and genome browser resources for GRCh38.p14 coordinates and variant annotation"
    ]
  },
  "search_accounting": {
    "review_type": "narrative review source-literature hand-off, not a formal systematic review",
    "counting_method": "Saved search-result JSON files were counted retrospectively. Records were de-duplicated by DOI when available, then canonical URL, then normalised title.",
    "records_captured_in_saved_search_logs": 277,
    "unique_records_after_deduplication": 222,
    "records_screened": 222,
    "references_retained_in_manuscript": 32,
    "references_used_as_table_1_snp_source_evidence": 18,
    "records_not_retained_as_core_sources": 190,
    "screening_levels": [
      "title",
      "abstract",
      "search-result snippet",
      "article page",
      "full text when available"
    ],
    "non_retention_reasons": [
      "not focused on hepatocellular carcinoma",
      "not focused on germline susceptibility",
      "somatic tumour sequencing or somatic mutation study without germline association evidence",
      "expression-only, pathway-only, or bioinformatics-only analysis without germline association evidence",
      "candidate-gene report without direct relevance to a retained GWAS-associated locus",
      "duplicate or secondary summary superseded by a primary paper",
      "insufficient extractable SNP, phenotype, ancestry, control-definition, or risk-allele information",
      "used only for biological background rather than SNP-source evidence"
    ],
    "important_limitation": "The log was not prospectively coded with mutually exclusive exclusion reasons; therefore reason-specific exclusion counts should not be inferred without re-screening all 222 unique records."
  },
  "major_study_design_comparison": [
    {
      "study": "Zhang et al. [5]",
      "main_phenotype_or_setting": "HBV-related HCC; KIF1B/1p36.22 discovery",
      "sample_size_and_design": "Multi-stage GWAS; discovery included 355 HCC cases and 360 chronic HBV-carrier controls, followed by replication and family-based analyses.",
      "main_ancestry_or_setting": "Chinese",
      "control_definition": "Chronic HBV carriers without HCC, with additional replication and trio-based evidence.",
      "interpretation_of_control_choice": "Enriched for progression from chronic HBV infection to HCC rather than general population HCC susceptibility."
    },
    {
      "study": "Jiang et al. [6]",
      "main_phenotype_or_setting": "HBV-related HCC; STAT4 and HLA-DQ",
      "sample_size_and_design": "Discovery included 1,161 HCC cases and 1,353 chronic HBV carriers, followed by validation in 4,319 cases and 4,966 controls.",
      "main_ancestry_or_setting": "Chinese",
      "control_definition": "Chronic HBV carriers without HCC.",
      "interpretation_of_control_choice": "Reduces confounding by HBV exposure and supports immune-region associations in HBV-related progression."
    },
    {
      "study": "Li et al. [23]",
      "main_phenotype_or_setting": "HBV-related HCC; HLA-DQA1/HLA-DRB1 and GRIK1 loci",
      "sample_size_and_design": "Discovery included 1,538 HCC cases and 1,465 chronic HBV carriers, with multiple validation stages.",
      "main_ancestry_or_setting": "Han Chinese",
      "control_definition": "Chronic HBV carriers without HCC.",
      "interpretation_of_control_choice": "Strong viral-carrier design, although residual heterogeneity in HBV disease stage remains possible."
    },
    {
      "study": "Sawai et al. [12]",
      "main_phenotype_or_setting": "HBV-related HCC; HLA class I region",
      "sample_size_and_design": "Discovery included 473 Japanese HBV-positive HCC cases and 516 HBV carriers, followed by Japanese, Hong Kong Chinese, and Thai replication cohorts.",
      "main_ancestry_or_setting": "East Asian",
      "control_definition": "HBV carriers, including chronic hepatitis and asymptomatic carrier controls.",
      "interpretation_of_control_choice": "Useful for East Asian replication, but control groups differ in HBV disease stage."
    },
    {
      "study": "Kumar et al. [7]",
      "main_phenotype_or_setting": "HCV-induced HCC; MICA locus",
      "sample_size_and_design": "GWAS included 721 HCV-induced HCC cases and 2,890 HCV-negative controls, with replication of selected SNPs.",
      "main_ancestry_or_setting": "Japanese",
      "control_definition": "Primarily HCV-negative controls, with additional analyses using HCV-infected non-HCC controls.",
      "interpretation_of_control_choice": "The main discovery may capture susceptibility to HCV exposure, chronic infection, liver disease, or HCC; HCV-carrier comparisons are more specific."
    },
    {
      "study": "Miki et al. [8]",
      "main_phenotype_or_setting": "HCV-related progression to HCC; DEPDC5 locus",
      "sample_size_and_design": "Discovery included 212 chronic HCV carriers with HCC and 765 chronic HCV carriers without HCC, followed by replication in 710 cases and 1,625 controls.",
      "main_ancestry_or_setting": "Japanese",
      "control_definition": "Chronic HCV carriers without HCC.",
      "interpretation_of_control_choice": "Better isolates progression from chronic HCV infection to HCC than population-control designs."
    },
    {
      "study": "Lange et al. [9]",
      "main_phenotype_or_setting": "HCV-associated HCC; HCP5 and HLA-region fine-mapping",
      "sample_size_and_design": "Comparative genetic and fine-mapping analysis using HCV-associated HCC cohorts and prior Japanese GWAS evidence.",
      "main_ancestry_or_setting": "European and Japanese comparative setting",
      "control_definition": "HCV-infected or study-specific non-HCC comparison groups.",
      "interpretation_of_control_choice": "Useful for cross-ancestry immune-region prioritisation, but control definitions vary across contributing datasets."
    },
    {
      "study": "Trépo et al. [13]",
      "main_phenotype_or_setting": "Alcohol-related HCC",
      "sample_size_and_design": "Case-control GWAS; discovery included 775 HCC cases and 1,332 alcohol-related liver-disease controls, followed by validation including 874 cases and 1,059 controls.",
      "main_ancestry_or_setting": "European",
      "control_definition": "Alcohol-related liver-disease controls without HCC, many with advanced fibrosis or cirrhosis.",
      "interpretation_of_control_choice": "Targets malignant transformation in alcohol-related liver disease rather than generic alcohol exposure."
    },
    {
      "study": "Buch et al. [14]",
      "main_phenotype_or_setting": "Alcohol-related cirrhosis and HCC; TERT",
      "sample_size_and_design": "Genome-wide case-control study including 1,214 HCC cases and 1,866 alcohol-related cirrhosis controls across European cohorts.",
      "main_ancestry_or_setting": "European",
      "control_definition": "Alcohol-related cirrhosis without HCC, with additional alcohol-misuse comparison cohorts.",
      "interpretation_of_control_choice": "Strong for HCC development within cirrhosis, but less informative for earlier alcohol-related liver-disease stages."
    },
    {
      "study": "Hassan et al. [15]",
      "main_phenotype_or_setting": "North American non-HBV or mixed-aetiology HCC",
      "sample_size_and_design": "Two-stage GWAS; discovery included 1,872 HCC cases and 2,907 controls, followed by validation in 1,200 cases and 1,832 controls.",
      "main_ancestry_or_setting": "Predominantly North American non-Hispanic white participants",
      "control_definition": "Population or study-specific controls without known HCC; sensitivity analyses considered viral status.",
      "interpretation_of_control_choice": "Increases power for non-HBV HCC but may combine signals for chronic liver disease, metabolic risk, and HCC."
    },
    {
      "study": "Ghouse et al. [16]",
      "main_phenotype_or_setting": "Cross-cohort HCC meta-analysis",
      "sample_size_and_design": "GWAS meta-analysis of 6,540 HCC cases and 2,096,759 controls, with validation in 7,630 cases and 733,689 controls.",
      "main_ancestry_or_setting": "Multi-cohort, largely biobank and population-based settings",
      "control_definition": "Cohort-specific non-HCC or population controls.",
      "interpretation_of_control_choice": "High discovery power and broad phenotype coverage, but control heterogeneity requires careful aetiology- and disease-stage interpretation."
    },
    {
      "study": "Bianco et al. [26]",
      "main_phenotype_or_setting": "MASLD/NAFLD-related HCC risk stratification using PRS",
      "sample_size_and_design": "PRS development and validation in NAFLD cohorts, with population-scale evaluation in UK Biobank.",
      "main_ancestry_or_setting": "European",
      "control_definition": "NAFLD or population participants without HCC.",
      "interpretation_of_control_choice": "Evaluates clinical risk stratification rather than primary GWAS discovery; baseline liver-disease severity affects predictive value."
    },
    {
      "study": "Nahon et al. [28]",
      "main_phenotype_or_setting": "Cirrhosis-based HCC risk prediction",
      "sample_size_and_design": "Prospective cirrhosis cohort of 1,145 patients, among whom 86 developed HCC during follow-up.",
      "main_ancestry_or_setting": "European clinical cohort",
      "control_definition": "Patients with cirrhosis who did not develop HCC during follow-up.",
      "interpretation_of_control_choice": "Clinically relevant for surveillance-risk modelling, but not designed as a discovery GWAS."
    }
  ],
  "seed_articles_requested_by_user": [
    "https://pmc.ncbi.nlm.nih.gov/articles/PMC11191046/",
    "https://pmc.ncbi.nlm.nih.gov/articles/PMC12355075/",
    "https://pmc.ncbi.nlm.nih.gov/articles/PMC3395595/",
    "https://pubmed.ncbi.nlm.nih.gov/34902334/",
    "https://pmc.ncbi.nlm.nih.gov/articles/PMC4366528/",
    "https://pmc.ncbi.nlm.nih.gov/articles/PMC9872243/",
    "https://pubmed.ncbi.nlm.nih.gov/36427656/",
    "https://pubmed.ncbi.nlm.nih.gov/32190914/",
    "https://pmc.ncbi.nlm.nih.gov/articles/PMC7987554/"
  ],
  "core_search_queries": [
    "hepatocellular carcinoma genome-wide association study",
    "HCC GWAS susceptibility locus rsID",
    "HBV-related hepatocellular carcinoma GWAS",
    "HCV-associated hepatocellular carcinoma GWAS",
    "alcohol-related hepatocellular carcinoma GWAS",
    "NAFLD MASLD hepatocellular carcinoma polygenic risk score",
    "cirrhosis hepatocellular carcinoma GWAS PNPLA3 TM6SF2 HSD17B13",
    "TERT alcohol-related cirrhosis hepatocellular carcinoma GWAS",
    "HLA hepatocellular carcinoma GWAS rs927",
    "GWAS Catalog hepatocellular carcinoma reported trait"
  ],
  "targeted_locus_queries": [
    "KIF1B rs17401966 hepatocellular carcinoma",
    "STAT4 HLA-DQ hepatitis B hepatocellular carcinoma GWAS",
    "MICA rs2596542 HCV hepatocellular carcinoma GWAS",
    "DEPDC5 rs1012068 hepatocellular carcinoma",
    "HCP5 rs2244546 HCV hepatocellular carcinoma",
    "PNPLA3 rs738409 hepatocellular carcinoma",
    "TM6SF2 rs58542926 hepatocellular carcinoma",
    "HSD17B13 rs72613567 hepatocellular carcinoma",
    "TERT rs2242652 hepatocellular carcinoma cirrhosis",
    "PWRN4 hepatocellular carcinoma after HCV eradication GWAS"
  ],
  "selection_criteria_for_reference_articles": {
    "must_have_at_least_one": [
      "reported a germline SNP, indel, HLA allele, or locus associated with HCC risk",
      "reported a GWAS-significant or replicated locus relevant to HCC susceptibility",
      "provided meta-analytic evidence, PRS evidence, or genetically informed risk stratification for HCC",
      "provided functional annotation or biological interpretation for a retained HCC GWAS locus"
    ],
    "evidence_preference_order": [
      "genome-wide significant discovery plus replication",
      "large GWAS meta-analysis",
      "independent replication or PRS validation",
      "functional annotation or transcriptomic prioritisation linked to GWAS locus",
      "contextual evidence for liver disease traits when directly relevant to HCC risk"
    ]
  },
  "extraction_fields": [
    "rsid",
    "gene_or_locus",
    "chromosome",
    "position_grch38_p14",
    "risk_allele_associated_with_snp",
    "representative_evidence_reference_numbers",
    "genome_assembly"
  ],
  "coordinate_harmonisation": {
    "target_assembly": "GRCh38.p14",
    "target_assembly_accession": "GCA_000001405.29",
    "normalisation_steps": [
      "retain rsID as the stable variant identifier",
      "resolve chromosome and base-pair position against GRCh38.p14",
      "use chr-prefixed chromosome labels",
      "remove duplicate SNP rows by identical chromosome plus GRCh38.p14 position",
      "when two papers reported the same coordinate, merge their reference numbers in the evidence field",
      "retain risk allele wording exactly when the paper specified lower-risk or protective direction"
    ]
  },
  "deduplication_rule": {
    "primary_key": [
      "chromosome",
      "position_grch38_p14"
    ],
    "secondary_checks": [
      "rsid",
      "gene_or_locus"
    ],
    "merge_strategy": "If multiple records share the same chromosome and GRCh38.p14 position, keep one row, combine evidence reference numbers, and retain the most specific gene/locus and allele annotation available."
  },
  "quality_control_checks": [
    "confirm every Table 1 row has a numbered source reference",
    "confirm every bracketed source number maps to a reference in the manuscript reference list",
    "confirm chromosome names use chr-prefix formatting",
    "confirm genome assembly is GRCh38.p14 for every row",
    "confirm no underscores remain in display names",
    "confirm human gene symbols are italicised in manuscript display files but stored as plain symbols in CSV"
  ],
  "current_dataset_summary": {
    "variant_row_count_after_deduplication": 41,
    "chromosomes_represented": [
      "chr1",
      "chr2",
      "chr3",
      "chr4",
      "chr5",
      "chr6",
      "chr14",
      "chr15",
      "chr19",
      "chr21",
      "chr22"
    ],
    "source_reference_numbers_used": [
      3,
      4,
      5,
      6,
      7,
      8,
      9,
      10,
      11,
      14,
      15,
      17,
      18,
      28,
      29,
      30,
      31,
      32
    ],
    "source_reference_count_used": 18
  },
  "source_references_used_by_table": [
    {
      "reference_number": 3,
      "title_or_short_citation": "Genome-wide association study identifies 1p36.22 as a new susceptibility locus for hepatocellular carcinoma in chronic hepatitis B virus carriers",
      "year": 2010,
      "doi_or_url": "https://doi.org/10.1038/ng.638",
      "raw_reference": "Zhang, H.; Zhai, Y.; Hu, Z.; Wu, C.; Qian, J.; Jia, W.; et al. Genome-wide association study identifies 1p36.22 as a new susceptibility locus for hepatocellular carcinoma in chronic hepatitis B virus carriers. *Nature Genetics* **2010**, *42*, 755–758. https://doi.org/10.1038/ng.638."
    },
    {
      "reference_number": 4,
      "title_or_short_citation": "Genetic variants in STAT4 and HLA-DQ genes confer risk of hepatitis B virus-related hepatocellular carcinoma",
      "year": 2013,
      "doi_or_url": "https://doi.org/10.1038/ng.2483",
      "raw_reference": "Jiang, D.K.; Sun, J.; Cao, G.; Liu, Y.; Lin, D.; Gao, Y.Z.; et al. Genetic variants in STAT4 and HLA-DQ genes confer risk of hepatitis B virus-related hepatocellular carcinoma. *Nature Genetics* **2013**, *45*, 72–75. https://doi.org/10.1038/ng.2483."
    },
    {
      "reference_number": 5,
      "title_or_short_citation": "Genome-wide association study identifies a susceptibility locus for HCV-induced hepatocellular carcinoma",
      "year": 2011,
      "doi_or_url": "https://doi.org/10.1038/ng.809",
      "raw_reference": "Kumar, V.; Kato, N.; Urabe, Y.; Takahashi, A.; Muroyama, R.; Hosono, N.; et al. Genome-wide association study identifies a susceptibility locus for HCV-induced hepatocellular carcinoma. *Nature Genetics* **2011**, *43*, 455–458. https://doi.org/10.1038/ng.809."
    },
    {
      "reference_number": 6,
      "title_or_short_citation": "Variation in the DEPDC5 locus is associated with progression to hepatocellular carcinoma in chronic hepatitis C virus carriers",
      "year": 2011,
      "doi_or_url": "https://doi.org/10.1038/ng.876",
      "raw_reference": "Miki, D.; Ochi, H.; Hayes, C.N.; Abe, H.; Yoshima, T.; Aikata, H.; et al. Variation in the DEPDC5 locus is associated with progression to hepatocellular carcinoma in chronic hepatitis C virus carriers. *Nature Genetics* **2011**, *43*, 797–800. https://doi.org/10.1038/ng.876."
    },
    {
      "reference_number": 7,
      "title_or_short_citation": "Comparative genetic analyses point to HCP5 as susceptibility locus for HCV-associated hepatocellular carcinoma",
      "year": 2013,
      "doi_or_url": "https://doi.org/10.1016/j.jhep.2013.04.032",
      "raw_reference": "Lange, C.M.; Bibert, S.; Dufour, J.F.; Cellerai, C.; Cerny, A.; Heim, M.H.; et al. Comparative genetic analyses point to HCP5 as susceptibility locus for HCV-associated hepatocellular carcinoma. *Journal of Hepatology* **2013**, *59*, 504–509. https://doi.org/10.1016/j.jhep.2013.04.032."
    },
    {
      "reference_number": 8,
      "title_or_short_citation": "Common genetic variation in alcohol-related hepatocellular carcinoma: A case-control genome-wide association study",
      "year": 2022,
      "doi_or_url": "https://doi.org/10.1016/S1470-2045(21)00603-3",
      "raw_reference": "Trépo, E.; Caruso, S.; Yang, J.; Imbeaud, S.; Couchy, G.; Bayard, Q.; et al. Common genetic variation in alcohol-related hepatocellular carcinoma: A case-control genome-wide association study. *The Lancet Oncology* **2022**, *23*, 161–171. https://doi.org/10.1016/S1470-2045(21)00603-3."
    },
    {
      "reference_number": 9,
      "title_or_short_citation": "Genetic variation in TERT modifies the risk of hepatocellular carcinoma in alcohol-related cirrhosis: Results from a genome-wide case-control study",
      "year": 2023,
      "doi_or_url": "https://doi.org/10.1136/gutjnl-2022-327196",
      "raw_reference": "Buch, S.; Innes, H.; Lutz, P.L.; Nischalke, H.D.; Marquardt, J.U.; Fischer, J.; Weiss, K.H.; Rosendahl, J.; Marot, A.; Krawczyk, M.; et al. Genetic variation in TERT modifies the risk of hepatocellular carcinoma in alcohol-related cirrhosis: Results from a genome-wide case-control study. *Gut* **2023**, *72*, 381–391. https://doi.org/10.1136/gutjnl-2022-327196."
    },
    {
      "reference_number": 10,
      "title_or_short_citation": "Genome-wide association study identifies high-impact susceptibility loci for HCC in North America",
      "year": 2024,
      "doi_or_url": "https://doi.org/10.1097/HEP.0000000000000800",
      "raw_reference": "Hassan, M.M.; Li, D.; Han, Y.; Byun, J.; Hatia, R.I.; Long, E.; et al. Genome-wide association study identifies high-impact susceptibility loci for HCC in North America. *Hepatology* **2024**, *80*, 87–101. https://doi.org/10.1097/HEP.0000000000000800."
    },
    {
      "reference_number": 11,
      "title_or_short_citation": "Genome-wide meta-analysis identifies nine loci associated with higher risk of hepatocellular carcinoma development",
      "year": 2025,
      "doi_or_url": "https://doi.org/10.1016/j.jhepr.2025.101485",
      "raw_reference": "Ghouse, J.; Gellert-Kristensen, H.; O’Rourke, C.; et al. Genome-wide meta-analysis identifies nine loci associated with higher risk of hepatocellular carcinoma development. *JHEP Reports* **2025**, *7*, 101485. https://doi.org/10.1016/j.jhepr.2025.101485."
    },
    {
      "reference_number": 14,
      "title_or_short_citation": "Genome-wide association study identified new susceptible genetic variants in HLA class I region for hepatitis B virus-related hepatocellular carcinoma",
      "year": 2018,
      "doi_or_url": "https://doi.org/10.1038/s41598-018-26217-7",
      "raw_reference": "Sawai, H.; Nishida, N.; Khor, S.S.; Honda, M.; Sugiyama, M.; Baba, N.; et al. Genome-wide association study identified new susceptible genetic variants in HLA class I region for hepatitis B virus-related hepatocellular carcinoma. *Scientific Reports* **2018**, *8*, 7958. https://doi.org/10.1038/s41598-018-26217-7."
    },
    {
      "reference_number": 15,
      "title_or_short_citation": "Genome-wide association study of HBV-related hepatocellular carcinoma identifies a functional variant at the FAM114A1 locus",
      "year": 2025,
      "doi_or_url": "https://doi.org/10.1016/j.jgg.2025.11.003",
      "raw_reference": "Yu, H.P.; Xiang, B.; Qian, J.; Liu, H.; Li, Y.; Lin, Q.; et al. Genome-wide association study of HBV-related hepatocellular carcinoma identifies a functional variant at the FAM114A1 locus. *Journal of Genetics and Genomics* **2025**. https://doi.org/10.1016/j.jgg.2025.11.003."
    },
    {
      "reference_number": 17,
      "title_or_short_citation": "A genome-wide association study identified PWRN4 as a novel susceptibility gene for hepatocellular carcinoma after hepatitis C virus eradication",
      "year": 2025,
      "doi_or_url": "https://doi.org/10.1186/s40364-025-00832-9",
      "raw_reference": "Suda, G.; et al. A genome-wide association study identified PWRN4 as a novel susceptibility gene for hepatocellular carcinoma after hepatitis C virus eradication. *Biomarker Research* **2025**. https://doi.org/10.1186/s40364-025-00832-9."
    },
    {
      "reference_number": 18,
      "title_or_short_citation": "PNPLA3 and TM6SF2 variants as risk factors of hepatocellular carcinoma across various etiologies and severity of underlying liver diseases",
      "year": 2019,
      "doi_or_url": "https://doi.org/10.1002/ijc.31910",
      "raw_reference": "Yang, J.; Trépo, E.; Nahon, P.; Cao, Q.; Moreno, C.; Letouzé, E.; et al. PNPLA3 and TM6SF2 variants as risk factors of hepatocellular carcinoma across various etiologies and severity of underlying liver diseases. *International Journal of Cancer* **2019**, *144*, 533–544. https://doi.org/10.1002/ijc.31910."
    },
    {
      "reference_number": 28,
      "title_or_short_citation": "GWAS identifies novel susceptibility loci on 6p21.32 and 21q21.3 for hepatocellular carcinoma in chronic hepatitis B virus carriers",
      "year": 2012,
      "doi_or_url": "https://doi.org/10.1371/journal.pgen.1002791",
      "raw_reference": "Li, S.; Qian, J.; Yang, Y.; Zhao, W.; Dai, J.; Bei, J.X.; Foo, J.N.; McLaren, P.J.; Li, Z.; Yang, J.; et al. GWAS identifies novel susceptibility loci on 6p21.32 and 21q21.3 for hepatocellular carcinoma in chronic hepatitis B virus carriers. *PLOS Genetics* **2012**, *8*, e1002791. https://doi.org/10.1371/journal.pgen.1002791."
    },
    {
      "reference_number": 29,
      "title_or_short_citation": "Interferon-lambda rs12979860 genotype and liver fibrosis in viral and non-viral chronic liver disease",
      "year": 2015,
      "doi_or_url": "https://doi.org/10.1038/ncomms7422",
      "raw_reference": "Eslam, M.; Hashem, A.M.; Leung, R.; Romero-Gomez, M.; Berg, T.; Dore, G.J.; Chan, H.L.K.; Irving, W.L.; Sheridan, D.; Abate, M.L.; et al. Interferon-lambda rs12979860 genotype and liver fibrosis in viral and non-viral chronic liver disease. *Nature Communications* **2015**, *6*, 6422. https://doi.org/10.1038/ncomms7422."
    },
    {
      "reference_number": 30,
      "title_or_short_citation": "Non-invasive stratification of hepatocellular carcinoma risk in non-alcoholic fatty liver using polygenic risk scores",
      "year": 2021,
      "doi_or_url": "https://doi.org/10.1016/j.jhep.2020.11.024",
      "raw_reference": "Bianco, C.; Jamialahmadi, O.; Pelusi, S.; Baselli, G.; Dongiovanni, P.; Zanoni, I.; Santoro, L.; Maier, S.; Liguori, A.; Meroni, M.; et al. Non-invasive stratification of hepatocellular carcinoma risk in non-alcoholic fatty liver using polygenic risk scores. *Journal of Hepatology* **2021**, *74*, 775–782. https://doi.org/10.1016/j.jhep.2020.11.024."
    },
    {
      "reference_number": 31,
      "title_or_short_citation": "Combined effect of PNPLA3, TM6SF2, and HSD17B13 variants on risk of cirrhosis and hepatocellular carcinoma in the general population",
      "year": 2020,
      "doi_or_url": "https://doi.org/10.1002/hep.31238",
      "raw_reference": "Gellert-Kristensen, H.; Richardson, T.G.; Davey Smith, G.; Nordestgaard, B.G.; Tybjærg-Hansen, A.; Stender, S. Combined effect of PNPLA3, TM6SF2, and HSD17B13 variants on risk of cirrhosis and hepatocellular carcinoma in the general population. *Hepatology* **2020**, *72*, 845–856. https://doi.org/10.1002/hep.31238."
    },
    {
      "reference_number": 32,
      "title_or_short_citation": "Integrating genetic variants into clinical models for hepatocellular carcinoma risk stratification in cirrhosis",
      "year": 2023,
      "doi_or_url": "https://doi.org/10.1016/j.jhep.2022.11.003",
      "raw_reference": "Nahon, P.; Bamba-Funck, J.; Layese, R.; Trépo, E.; Zucman-Rossi, J.; Cagnot, C.; Ganne-Carrié, N.; Chaffaut, C.; Guyot, E.; Ziol, M.; et al. Integrating genetic variants into clinical models for hepatocellular carcinoma risk stratification in cirrhosis. *Journal of Hepatology* **2023**, *78*, 584–595. https://doi.org/10.1016/j.jhep.2022.11.003."
    }
  ],
  "variants": [
    {
      "rsid": "rs17401966",
      "gene_or_locus": "KIF1B/1p36.22",
      "chromosome": "chr1",
      "position_grch38_p14": 10325413,
      "risk_allele_associated_with_snp": "A",
      "representative_evidence_reference_numbers": [
        3
      ],
      "genome_assembly": "GRCh38.p14 (patch 14; GCA_000001405.29)"
    },
    {
      "rsid": "rs2642442",
      "gene_or_locus": "MTARC1",
      "chromosome": "chr1",
      "position_grch38_p14": 220800221,
      "risk_allele_associated_with_snp": "T",
      "representative_evidence_reference_numbers": [
        11
      ],
      "genome_assembly": "GRCh38.p14 (patch 14; GCA_000001405.29)"
    },
    {
      "rsid": "rs708113",
      "gene_or_locus": "WNT3A-WNT9A",
      "chromosome": "chr1",
      "position_grch38_p14": 228005052,
      "risk_allele_associated_with_snp": "T (lower risk)",
      "representative_evidence_reference_numbers": [
        8,
        32
      ],
      "genome_assembly": "GRCh38.p14 (patch 14; GCA_000001405.29)"
    },
    {
      "rsid": "rs1260326",
      "gene_or_locus": "GCKR",
      "chromosome": "chr2",
      "position_grch38_p14": 27508073,
      "risk_allele_associated_with_snp": "T",
      "representative_evidence_reference_numbers": [
        30
      ],
      "genome_assembly": "GRCh38.p14 (patch 14; GCA_000001405.29)"
    },
    {
      "rsid": "rs7574865",
      "gene_or_locus": "STAT4",
      "chromosome": "chr2",
      "position_grch38_p14": 191099907,
      "risk_allele_associated_with_snp": "G",
      "representative_evidence_reference_numbers": [
        4
      ],
      "genome_assembly": "GRCh38.p14 (patch 14; GCA_000001405.29)"
    },
    {
      "rsid": "rs9842969",
      "gene_or_locus": "MOBP",
      "chromosome": "chr3",
      "position_grch38_p14": 39558686,
      "risk_allele_associated_with_snp": "C (lower risk)",
      "representative_evidence_reference_numbers": [
        10
      ],
      "genome_assembly": "GRCh38.p14 (patch 14; GCA_000001405.29)"
    },
    {
      "rsid": "rs7628416",
      "gene_or_locus": "KLF15",
      "chromosome": "chr3",
      "position_grch38_p14": 126376169,
      "risk_allele_associated_with_snp": "C",
      "representative_evidence_reference_numbers": [
        11
      ],
      "genome_assembly": "GRCh38.p14 (patch 14; GCA_000001405.29)"
    },
    {
      "rsid": "rs55718051",
      "gene_or_locus": "FAM114A1",
      "chromosome": "chr4",
      "position_grch38_p14": 38905096,
      "risk_allele_associated_with_snp": "not reported",
      "representative_evidence_reference_numbers": [
        15
      ],
      "genome_assembly": "GRCh38.p14 (patch 14; GCA_000001405.29)"
    },
    {
      "rsid": "rs4089",
      "gene_or_locus": "HSD17B13",
      "chromosome": "chr4",
      "position_grch38_p14": 87300193,
      "risk_allele_associated_with_snp": "C",
      "representative_evidence_reference_numbers": [
        11
      ],
      "genome_assembly": "GRCh38.p14 (patch 14; GCA_000001405.29)"
    },
    {
      "rsid": "rs72613567",
      "gene_or_locus": "HSD17B13",
      "chromosome": "chr4",
      "position_grch38_p14": 87310242,
      "risk_allele_associated_with_snp": "TA (lower risk)",
      "representative_evidence_reference_numbers": [
        8,
        30,
        31,
        32
      ],
      "genome_assembly": "GRCh38.p14 (patch 14; GCA_000001405.29)"
    },
    {
      "rsid": "rs10069690",
      "gene_or_locus": "TERT",
      "chromosome": "chr5",
      "position_grch38_p14": 1279675,
      "risk_allele_associated_with_snp": "T (lower risk)",
      "representative_evidence_reference_numbers": [
        9,
        11
      ],
      "genome_assembly": "GRCh38.p14 (patch 14; GCA_000001405.29)"
    },
    {
      "rsid": "rs2242652",
      "gene_or_locus": "TERT",
      "chromosome": "chr5",
      "position_grch38_p14": 1279913,
      "risk_allele_associated_with_snp": "A (lower risk)",
      "representative_evidence_reference_numbers": [
        9,
        10,
        11
      ],
      "genome_assembly": "GRCh38.p14 (patch 14; GCA_000001405.29)"
    },
    {
      "rsid": "rs144861591",
      "gene_or_locus": "HFE",
      "chromosome": "chr6",
      "position_grch38_p14": 26072764,
      "risk_allele_associated_with_snp": "T",
      "representative_evidence_reference_numbers": [
        11
      ],
      "genome_assembly": "GRCh38.p14 (patch 14; GCA_000001405.29)"
    },
    {
      "rsid": "rs2523961",
      "gene_or_locus": "HLA class I",
      "chromosome": "chr6",
      "position_grch38_p14": 29971803,
      "risk_allele_associated_with_snp": "not specified",
      "representative_evidence_reference_numbers": [
        14
      ],
      "genome_assembly": "GRCh38.p14 (patch 14; GCA_000001405.29)"
    },
    {
      "rsid": "rs3094137",
      "gene_or_locus": "HLA class I",
      "chromosome": "chr6",
      "position_grch38_p14": 30233096,
      "risk_allele_associated_with_snp": "not specified",
      "representative_evidence_reference_numbers": [
        14
      ],
      "genome_assembly": "GRCh38.p14 (patch 14; GCA_000001405.29)"
    },
    {
      "rsid": "rs2596542",
      "gene_or_locus": "MICA",
      "chromosome": "chr6",
      "position_grch38_p14": 31398818,
      "risk_allele_associated_with_snp": "A",
      "representative_evidence_reference_numbers": [
        5
      ],
      "genome_assembly": "GRCh38.p14 (patch 14; GCA_000001405.29)"
    },
    {
      "rsid": "rs2244546",
      "gene_or_locus": "HCP5",
      "chromosome": "chr6",
      "position_grch38_p14": 31468056,
      "risk_allele_associated_with_snp": "not reported",
      "representative_evidence_reference_numbers": [
        7
      ],
      "genome_assembly": "GRCh38.p14 (patch 14; GCA_000001405.29)"
    },
    {
      "rsid": "rs9272105",
      "gene_or_locus": "HLA-DQA1/DRB1",
      "chromosome": "chr6",
      "position_grch38_p14": 32632222,
      "risk_allele_associated_with_snp": "A",
      "representative_evidence_reference_numbers": [
        28
      ],
      "genome_assembly": "GRCh38.p14 (patch 14; GCA_000001405.29)"
    },
    {
      "rsid": "rs9275224",
      "gene_or_locus": "HLA-DQB1",
      "chromosome": "chr6",
      "position_grch38_p14": 32692101,
      "risk_allele_associated_with_snp": "G (lower risk)",
      "representative_evidence_reference_numbers": [
        10,
        11
      ],
      "genome_assembly": "GRCh38.p14 (patch 14; GCA_000001405.29)"
    },
    {
      "rsid": "rs9275319",
      "gene_or_locus": "HLA-DQ",
      "chromosome": "chr6",
      "position_grch38_p14": 32698518,
      "risk_allele_associated_with_snp": "A",
      "representative_evidence_reference_numbers": [
        4
      ],
      "genome_assembly": "GRCh38.p14 (patch 14; GCA_000001405.29)"
    },
    {
      "rsid": "rs3179778",
      "gene_or_locus": "HLA-DPA1",
      "chromosome": "chr6",
      "position_grch38_p14": 33068197,
      "risk_allele_associated_with_snp": "A",
      "representative_evidence_reference_numbers": [
        11
      ],
      "genome_assembly": "GRCh38.p14 (patch 14; GCA_000001405.29)"
    },
    {
      "rsid": "rs28929474",
      "gene_or_locus": "SERPINA1",
      "chromosome": "chr14",
      "position_grch38_p14": 94378610,
      "risk_allele_associated_with_snp": "T",
      "representative_evidence_reference_numbers": [
        11
      ],
      "genome_assembly": "GRCh38.p14 (patch 14; GCA_000001405.29)"
    },
    {
      "rsid": "rs4778350",
      "gene_or_locus": "PWRN4",
      "chromosome": "chr15",
      "position_grch38_p14": 23937326,
      "risk_allele_associated_with_snp": "A",
      "representative_evidence_reference_numbers": [
        17
      ],
      "genome_assembly": "GRCh38.p14 (patch 14; GCA_000001405.29)"
    },
    {
      "rsid": "rs58542926",
      "gene_or_locus": "TM6SF2",
      "chromosome": "chr19",
      "position_grch38_p14": 19268740,
      "risk_allele_associated_with_snp": "T",
      "representative_evidence_reference_numbers": [
        8,
        10,
        11,
        18,
        30,
        31
      ],
      "genome_assembly": "GRCh38.p14 (patch 14; GCA_000001405.29)"
    },
    {
      "rsid": "rs187429064",
      "gene_or_locus": "TM6SF2",
      "chromosome": "chr19",
      "position_grch38_p14": 19269704,
      "risk_allele_associated_with_snp": "G",
      "representative_evidence_reference_numbers": [
        32
      ],
      "genome_assembly": "GRCh38.p14 (patch 14; GCA_000001405.29)"
    },
    {
      "rsid": "rs10401969",
      "gene_or_locus": "SUGP1",
      "chromosome": "chr19",
      "position_grch38_p14": 19296909,
      "risk_allele_associated_with_snp": "C",
      "representative_evidence_reference_numbers": [
        10
      ],
      "genome_assembly": "GRCh38.p14 (patch 14; GCA_000001405.29)"
    },
    {
      "rsid": "rs58489806",
      "gene_or_locus": "MAU2/TM6SF2 region",
      "chromosome": "chr19",
      "position_grch38_p14": 19346108,
      "risk_allele_associated_with_snp": "T",
      "representative_evidence_reference_numbers": [
        9,
        10
      ],
      "genome_assembly": "GRCh38.p14 (patch 14; GCA_000001405.29)"
    },
    {
      "rsid": "rs3794991",
      "gene_or_locus": "GATAD2A",
      "chromosome": "chr19",
      "position_grch38_p14": 19499787,
      "risk_allele_associated_with_snp": "T",
      "representative_evidence_reference_numbers": [
        10
      ],
      "genome_assembly": "GRCh38.p14 (patch 14; GCA_000001405.29)"
    },
    {
      "rsid": "rs143988316",
      "gene_or_locus": "TM6SF2",
      "chromosome": "chr19",
      "position_grch38_p14": 19556445,
      "risk_allele_associated_with_snp": "T",
      "representative_evidence_reference_numbers": [
        9
      ],
      "genome_assembly": "GRCh38.p14 (patch 14; GCA_000001405.29)"
    },
    {
      "rsid": "rs12971396",
      "gene_or_locus": "IFNL4",
      "chromosome": "chr19",
      "position_grch38_p14": 39247226,
      "risk_allele_associated_with_snp": "C",
      "representative_evidence_reference_numbers": [
        11
      ],
      "genome_assembly": "GRCh38.p14 (patch 14; GCA_000001405.29)"
    },
    {
      "rsid": "rs12979860",
      "gene_or_locus": "IFNL4/IFNL3",
      "chromosome": "chr19",
      "position_grch38_p14": 39248147,
      "risk_allele_associated_with_snp": "C (fibrosis-risk context)",
      "representative_evidence_reference_numbers": [
        29
      ],
      "genome_assembly": "GRCh38.p14 (patch 14; GCA_000001405.29)"
    },
    {
      "rsid": "rs8099917",
      "gene_or_locus": "IFNL3/IFNL4",
      "chromosome": "chr19",
      "position_grch38_p14": 39252525,
      "risk_allele_associated_with_snp": "not specified",
      "representative_evidence_reference_numbers": [
        29
      ],
      "genome_assembly": "GRCh38.p14 (patch 14; GCA_000001405.29)"
    },
    {
      "rsid": "rs429358",
      "gene_or_locus": "APOE",
      "chromosome": "chr19",
      "position_grch38_p14": 44908684,
      "risk_allele_associated_with_snp": "T",
      "representative_evidence_reference_numbers": [
        11,
        32
      ],
      "genome_assembly": "GRCh38.p14 (patch 14; GCA_000001405.29)"
    },
    {
      "rsid": "rs641738",
      "gene_or_locus": "MBOAT7",
      "chromosome": "chr19",
      "position_grch38_p14": 54173068,
      "risk_allele_associated_with_snp": "T",
      "representative_evidence_reference_numbers": [
        11,
        30,
        32
      ],
      "genome_assembly": "GRCh38.p14 (patch 14; GCA_000001405.29)"
    },
    {
      "rsid": "rs455804",
      "gene_or_locus": "GRIK1",
      "chromosome": "chr21",
      "position_grch38_p14": 29773850,
      "risk_allele_associated_with_snp": "not specified (protective effect reported)",
      "representative_evidence_reference_numbers": [
        28
      ],
      "genome_assembly": "GRCh38.p14 (patch 14; GCA_000001405.29)"
    },
    {
      "rsid": "rs1012068",
      "gene_or_locus": "DEPDC5",
      "chromosome": "chr22",
      "position_grch38_p14": 31869917,
      "risk_allele_associated_with_snp": "not reported",
      "representative_evidence_reference_numbers": [
        6
      ],
      "genome_assembly": "GRCh38.p14 (patch 14; GCA_000001405.29)"
    },
    {
      "rsid": "rs738409",
      "gene_or_locus": "PNPLA3",
      "chromosome": "chr22",
      "position_grch38_p14": 43928847,
      "risk_allele_associated_with_snp": "G",
      "representative_evidence_reference_numbers": [
        8,
        10,
        18,
        30,
        31
      ],
      "genome_assembly": "GRCh38.p14 (patch 14; GCA_000001405.29)"
    },
    {
      "rsid": "rs738408",
      "gene_or_locus": "PNPLA3",
      "chromosome": "chr22",
      "position_grch38_p14": 43928850,
      "risk_allele_associated_with_snp": "T",
      "representative_evidence_reference_numbers": [
        11
      ],
      "genome_assembly": "GRCh38.p14 (patch 14; GCA_000001405.29)"
    },
    {
      "rsid": "rs2294915",
      "gene_or_locus": "PNPLA3",
      "chromosome": "chr22",
      "position_grch38_p14": 43945024,
      "risk_allele_associated_with_snp": "not specified",
      "representative_evidence_reference_numbers": [
        9
      ],
      "genome_assembly": "GRCh38.p14 (patch 14; GCA_000001405.29)"
    },
    {
      "rsid": "rs2294922",
      "gene_or_locus": "SAMM50",
      "chromosome": "chr22",
      "position_grch38_p14": 43983685,
      "risk_allele_associated_with_snp": "C",
      "representative_evidence_reference_numbers": [
        10
      ],
      "genome_assembly": "GRCh38.p14 (patch 14; GCA_000001405.29)"
    },
    {
      "rsid": "rs2401514",
      "gene_or_locus": "PARVB",
      "chromosome": "chr22",
      "position_grch38_p14": 43998139,
      "risk_allele_associated_with_snp": "A",
      "representative_evidence_reference_numbers": [
        10
      ],
      "genome_assembly": "GRCh38.p14 (patch 14; GCA_000001405.29)"
    }
  ]
}
```
